# Supplementary material for: Self-consistent determination of long-range electrostatics in neural network potentials
Source: Nat Commun. 2022 Mar 23;13:1572. doi: 10.1038/s41467-022-29243-2 (PMC8943018; doi:10.1038/s41467-022-29243-2)
Supplement: Supplementary file 1 — Source Data [file 41467_2022_29243_MOESM1_ESM.xlsx]

## Sheet: Figure(3)
r(A)	gOO_BP	gOH_BP	gHH_BP	gOO_SCFNN	gOH_SCFNN	gHH_SCFNN
0.077763	0	0	0	0	0	0
0.154468	0	0	0	0	0	0
0.231173	0	0	0	0	0	0
0.307878	0	0	0	0	0	0
0.384583	0	0	0	0	0	0
0.461288	0	0	0	0	0	0
0.537993	0	0	0	0	0	0
0.614698	0	0	0	0	0	0
0.691403	0	0	0	0	0	0
0.768108	0	0	0	0	0	0
0.844813	0	0	0	0	0	0
0.921518	0	0.58742	0	0	0.618911	0
0.998223	0	26.6626	0	0	26.2584	0
1.07493	0	3.84747	0	0	4.16708	0
1.15163	0	0.0034353	0	0	0.00499393	0
1.22834	0	8.35293e-07	0	0	6.26566e-07	0
1.30504	0	7.40355e-07	3.03482e-05	0	2.03528e-06	3.25644e-05
1.38175	0	5.67883e-05	0.0096052	0	0.000122468	0.0091642
1.45845	0	0.00199614	0.399942	0	0.00365095	0.382221
1.53516	0	0.0274613	2.53011	0	0.0427785	2.45528
1.61186	0	0.162305	2.78084	0	0.226809	2.80644
1.68857	0	0.498285	0.572303	0	0.633482	0.618232
1.76527	0	0.929559	0.0296065	0	1.09211	0.0356848
1.84198	0	1.20512	0.027162	0	1.32168	0.0314356
1.91868	0	1.20738	0.0855454	0	1.24839	0.0970492
1.99539	0	1.01851	0.213811	0	1.00317	0.240965
2.07209	0	0.773298	0.43293	0	0.731432	0.484248
2.1488	0	0.557585	0.726931	0	0.510397	0.80404
2.2255	0	0.399144	1.03751	0	0.356049	1.12919
2.30221	0	0.294843	1.28696	7.13662e-07	0.257621	1.37353
2.37891	9.93524e-05	0.231623	1.41361	0.000172173	0.200027	1.47776
2.45562	0.00635435	0.199641	1.40668	0.0096066	0.171272	1.43792
2.53232	0.098046	0.192138	1.29884	0.135917	0.166348	1.2922
2.60903	0.546035	0.209995	1.14067	0.69936	0.185014	1.1053
2.68573	1.46025	0.258223	0.980275	1.73578	0.233985	0.928741
2.76244	2.32697	0.347179	0.850503	2.57963	0.325206	0.792697
2.83914	2.60912	0.488137	0.762652	2.71374	0.471611	0.705795
2.91585	2.33906	0.685303	0.714209	2.30447	0.6791	0.66191
2.99255	1.86347	0.925086	0.698345	1.75816	0.934344	0.651992
3.06926	1.4353	1.1759	0.708161	1.3139	1.20073	0.666904
3.14596	1.14402	1.39206	0.734824	1.0278	1.42492	0.699375
3.22267	0.97496	1.53214	0.774478	0.86807	1.56086	0.745162
3.29937	0.888629	1.57807	0.824084	0.789679	1.59217	0.801023
3.37608	0.850896	1.54047	0.881869	0.759705	1.53612	0.865817
3.45278	0.840756	1.44877	0.946916	0.755812	1.42641	0.937477
3.52949	0.84642	1.33562	1.01678	0.767267	1.30292	1.01393
3.60619	0.860017	1.22719	1.08599	0.788367	1.19168	1.08769
3.6829	0.877713	1.14096	1.14326	0.81469	1.10792	1.14878
3.7596	0.899789	1.08087	1.18194	0.846959	1.0537	1.18789
3.83631	0.923638	1.04438	1.19463	0.882384	1.02362	1.19936
3.91301	0.949103	1.02467	1.18216	0.921234	1.00964	1.18543
3.98972	0.975969	1.01468	1.15418	0.961059	1.00399	1.15594
4.06642	1.00265	1.0093	1.12005	1.00212	1.00121	1.12136
4.14313	1.02827	1.00455	1.08807	1.04236	0.997673	1.09106
4.21983	1.0521	0.997634	1.06284	1.07858	0.992532	1.06878
4.29654	1.07199	0.988964	1.04584	1.1111	0.985688	1.05506
4.37324	1.08891	0.978934	1.03513	1.13719	0.97811	1.04674
4.44995	1.09921	0.968236	1.02839	1.15402	0.970256	1.04145
4.52665	1.10474	0.958329	1.0231	1.16316	0.963829	1.03663
4.60336	1.10483	0.950975	1.01747	1.16361	0.959426	1.02954
4.68006	1.09804	0.944855	1.00957	1.15445	0.957452	1.02034
4.75677	1.08641	0.941852	1.00013	1.13825	0.958344	1.00858
4.83347	1.07057	0.941844	0.988478	1.1149	0.961575	0.994736
4.91018	1.04955	0.944011	0.97543	1.08562	0.96654	0.979679
4.98688	1.0254	0.948248	0.962081	1.05233	0.972469	0.965462
5.06359	0.999047	0.953745	0.949871	1.01664	0.97891	0.95264
5.14029	0.970875	0.960009	0.939755	0.98077	0.98492	0.942279
5.217	0.943197	0.966238	0.932611	0.945452	0.990292	0.935554
5.2937	0.917275	0.971876	0.927754	0.913695	0.993975	0.931817
5.37041	0.893487	0.976833	0.926724	0.886123	0.995668	0.931731
5.44711	0.875917	0.980257	0.9292	0.86512	0.994825	0.934924
5.52382	0.863879	0.981277	0.933983	0.851947	0.991809	0.940022
5.60052	0.859328	0.980696	0.941026	0.846104	0.98671	0.947485
5.67723	0.861217	0.978561	0.950009	0.848718	0.980121	0.955682
5.75393	0.870128	0.974985	0.959677	0.85762	0.9725	0.964751
5.83064	0.883143	0.971055	0.96872	0.870876	0.965078	0.973055
5.90734	0.899742	0.967373	0.97779	0.888289	0.958995	0.980626
5.98405	0.91843	0.964888	0.985304	0.906913	0.954292	0.986726
6.06075	0.938301	0.964012	0.992067	0.926898	0.952018	0.991144
6.13746	0.95722	0.965084	0.996336	0.946323	0.952153	0.993854
6.21416	0.975999	0.967791	0.999194	0.965665	0.954335	0.995016
6.29087	0.993865	0.97169	1.00107	0.984034	0.958497	0.995301
6.36757	1.00958	0.97731	1.002	1.00123	0.963933	0.994787
6.44428	1.02414	0.983134	1.00224	1.01708	0.970369	0.994588
6.52098	1.03701	0.989489	1.00253	1.0312	0.977173	0.99431
6.59769	1.04707	0.995556	1.00288	1.04319	0.984147	0.994769
6.67439	1.05547	1.00127	1.00359	1.05261	0.991146	0.995698
6.7511	1.06099	1.00646	1.00411	1.05899	0.997947	0.996515
6.8278	1.06375	1.01131	1.00503	1.06303	1.00415	0.997968
6.90451	1.06403	1.01525	1.0057	1.06345	1.0099	0.999168
6.98121	1.06143	1.01855	1.00662	1.0607	1.01496	1.00066
7.05792	1.05694	1.02083	1.00705	1.05534	1.01911	1.00171
7.13462	1.04955	1.02261	1.00729	1.04801	1.02217	1.00277
7.21133	1.04137	1.02345	1.00709	1.03887	1.02458	1.00363
7.28803	1.03212	1.02339	1.00667	1.02908	1.02556	1.0041
7.36474	1.02219	1.02273	1.00603	1.0184	1.0257	1.00451
7.44144	1.01208	1.02126	1.00521	1.00803	1.02487	1.00474
7.51815	1.0029	1.01892	1.0043	0.9988	1.02274	1.00476
7.59485	0.993667	1.01575	1.0034	0.990441	1.0198	1.00487
7.67156	0.986266	1.01201	1.00234	0.98403	1.01602	1.00464
7.74826	0.980401	1.00817	1.00111	0.979451	1.01167	1.00462
7.82497	0.975532	1.00358	1.00022	0.976087	1.00696	1.00417
7.90167	0.971873	0.999151	0.999171	0.97415	1.00222	1.00342
7.97838	0.970355	0.994688	0.998386	0.973647	0.997565	1.00269
8.05508	0.969265	0.990684	0.99729	0.974561	0.99328	1.00152
8.13179	0.969895	0.987181	0.996007	0.975973	0.989555	1.00043
8.20849	0.971293	0.984242	0.994968	0.978585	0.986388	0.998925
8.2852	0.973318	0.981931	0.993837	0.981582	0.984213	0.997417
8.3619	0.97645	0.980366	0.992552	0.984391	0.982509	0.995785
8.43861	0.978893	0.979228	0.991199	0.987681	0.981782	0.994079
8.51531	0.982647	0.978932	0.990372	0.990703	0.981594	0.992477
8.59202	0.9854	0.979574	0.98947	0.993501	0.982051	0.991195
8.66872	0.988552	0.980455	0.988931	0.995639	0.98288	0.990185
8.74543	0.991234	0.981943	0.988311	0.997506	0.984176	0.989378
8.82213	0.993495	0.983708	0.988234	0.998459	0.985682	0.988953
8.89884	0.995577	0.985718	0.988426	0.999324	0.987574	0.9886
8.97554	0.996822	0.987809	0.988658	0.999333	0.989291	0.988867
9.05225	0.998312	0.989956	0.989347	0.999282	0.991067	0.989253
9.12895	0.99878	0.992231	0.990262	0.99852	0.992797	0.989807
9.20566	0.9993	0.994242	0.991306	0.99763	0.994454	0.990716
9.28236	0.999976	0.996179	0.992397	0.996628	0.995816	0.991488
9.35907	1.00011	0.997917	0.993731	0.995749	0.997131	0.992518
9.43577	0.999625	0.999396	0.994893	0.994795	0.998093	0.993542
9.51248	0.99975	1.00073	0.996119	0.993745	0.998902	0.994511
9.58918	0.999089	1.00165	0.997185	0.992785	0.999573	0.995509
9.66589	0.998617	1.00232	0.998033	0.992592	0.999942	0.996521
9.74259	0.998616	1.00302	0.999074	0.992614	1.0001	0.997398
9.8193	0.998865	1.00327	0.999793	0.992535	1.00017	0.99817
9.896	0.999096	1.00317	1.0005	0.992922	1.00019	0.998978
9.97271	0.999033	1.00308	1.00119	0.993898	1.00001	0.999482
10.0494	0.999346	1.00273	1.00168	0.994737	0.999705	1.00005
10.1261	0.999766	1.00254	1.00192	0.995984	0.999549	1.0003
10.2028	1.00003	1.00214	1.00222	0.997202	0.999273	1.00072
10.2795	1.00113	1.00164	1.00204	0.998726	0.998929	1.00085
10.3562	1.00138	1.00105	1.00213	1.00014	0.998882	1.0008
10.4329	1.00213	1.00075	1.00188	1.00143	0.998718	1.00077
10.5096	1.00234	1.00047	1.0015	1.00271	0.998754	1.00057
10.5863	1.00272	1.00005	1.00126	1.00358	0.998791	1.00044
10.6631	1.00304	0.999626	1.00098	1.00425	0.998948	1.00012
10.7398	1.00295	0.999329	1.00056	1.00472	0.999138	0.999951
10.8165	1.00314	0.999252	1	1.00482	0.999303	0.999583
10.8932	1.00294	0.998995	0.999622	1.00469	0.999449	0.99949
10.9699	1.00227	0.998861	0.999218	1.00436	0.999694	0.999057
11.0466	1.00162	0.998574	0.998743	1.00396	0.999771	0.998893
11.1233	1.00058	0.998384	0.998552	1.00301	0.999925	0.998746
11.2	1.00024	0.998346	0.998088	1.00211	1.00007	0.998569
11.2767	0.999251	0.998346	0.997892	1.00136	1.00003	0.998403
11.3534	0.998352	0.998064	0.99772	1.00014	0.99997	0.998453
11.4301	0.997525	0.998081	0.997548	0.998949	0.999763	0.998352
11.5068	0.996562	0.997937	0.997447	0.998026	0.999575	0.998374
11.5835	0.996076	0.997801	0.997347	0.99746	0.999301	0.998267
11.6602	0.995415	0.997894	0.997361	0.996401	0.999061	0.998324
11.7369	0.994739	0.997789	0.997391	0.99565	0.99874	0.99836
11.8136	0.994637	0.997546	0.997452	0.995009	0.998513	0.998272
11.8903	0.994334	0.997436	0.997466	0.994732	0.998154	0.998342
11.967	0.994072	0.997405	0.997516	0.994612	0.99785	0.998332
12.0437	0.9947	0.997378	0.997694	0.994426	0.997623	0.998306
12.1204	0.994618	0.997219	0.997914	0.994632	0.997325	0.998307
12.1972	0.995208	0.997318	0.997928	0.994962	0.997222	0.998345
12.2739	0.995697	0.997354	0.998196	0.995267	0.997099	0.998298
12.3506	0.996384	0.997448	0.998385	0.995821	0.996993	0.998324
12.4273	0.997077	0.997557	0.998515	0.996453	0.99711	0.998382
12.504	0.997918	0.997756	0.99863	0.997048	0.997227	0.998419
12.5807	0.998461	0.998005	0.998892	0.99778	0.997263	0.998432
12.6574	0.998862	0.9982	0.998987	0.998452	0.997479	0.998457
12.7341	0.999699	0.998468	0.999104	0.999018	0.997744	0.998497
12.8108	1.00022	0.998844	0.999363	0.999434	0.998024	0.998519
12.8875	1.00074	0.999214	0.999363	1.00011	0.998372	0.99866
12.9642	1.00126	0.999403	0.999487	1.00048	0.998723	0.998767
13.0409	1.00149	0.999887	0.99965	1.00092	0.999088	0.998821
13.1176	1.00191	1.00002	0.999669	1.00084	0.999312	0.998963
13.1943	1.00191	1.00046	0.999746	1.00105	0.999657	0.999076
13.271	1.00188	1.00063	0.999966	1.00104	0.999921	0.99929
13.3477	1.00179	1.00086	1.00005	1.00128	1.0002	0.999425
13.4244	1.00196	1.00106	1.00025	1.00085	1.00034	0.999588
13.5011	1.00194	1.00106	1.00023	1.00074	1.00052	0.999667
13.5778	1.00158	1.00111	1.00038	1.0006	1.00067	0.999803
13.6545	1.00154	1.00119	1.00034	1.00054	1.00076	0.999981
13.7313	1.00105	1.00117	1.00035	1.00035	1.0007	1.00015
13.808	1.00075	1.00109	1.00051	1.00013	1.00076	1.00019
13.8847	1.00077	1.00089	1.00047	1.00019	1.00068	1.00032
13.9614	1.00017	1.0008	1.00047	0.999901	1.00055	1.0003
14.0381	0.999918	1.00066	1.00047	0.999977	1.00051	1.00043
14.1148	0.999577	1.0005	1.00043	0.999963	1.0004	1.00041
14.1915	0.999665	1.00033	1.00036	0.999853	1.00032	1.0004
14.2682	0.999772	1.00017	1.00029	0.999809	1.00023	1.00043
14.3449	0.999323	1.00002	1.00033	0.999942	1.0001	1.00042
14.4216	0.999319	0.999954	1.00019	0.999832	1.00004	1.00035
14.4983	0.999478	0.99982	1.00028	0.999774	0.999954	1.00034
14.575	0.999396	0.999742	1.00012	0.999752	0.999922	1.00019
14.6517	0.999244	0.999593	1.00012	0.999756	0.999874	1.00018
14.7284	0.999466	0.999563	1	1.00002	0.999892	1.00009
14.8051	0.999617	0.999503	0.99999	0.99996	0.999813	1.00011
14.8818	0.999706	0.99957	1.00005	0.999953	0.999846	0.99998
14.9585	0.999579	0.999512	0.999948	1.00019	0.999804	0.999926
15.0352	0.999884	0.999652	1.00001	1.00015	0.999837	0.999942
15.1119	0.999648	0.999752	0.999881	1.00018	0.999823	0.999969
15.1886	0.999814	0.999862	0.999944	1.0002	0.999887	0.999922
15.2654	0.999997	0.999801	1.00006	1.00012	0.999899	0.999884
15.3421	1.00014	0.999959	1.00011	1.00029	0.999916	0.999927

## Sheet: Figure4(a)
k (1/A)	Xzz_BP (e/A^2)	Xzz_SCFNN (e/A^2)
0.201731	0.00103341	0.000135015
0.403462	0.000328365	0.000161019
0.605193	0.000223273	0.000192562
0.806924	0.000240266	0.00023973
1.00865	0.000349394	0.000343994
1.21039	0.000578062	0.000582473
1.41212	0.00101758	0.00101489
1.61385	0.00161995	0.00165781
1.81558	0.00250309	0.00253468
2.01731	0.00347207	0.00350046
2.21904	0.00432236	0.0043917
2.42077	0.00525071	0.00516687
2.6225	0.00563792	0.00585169
2.82423	0.00575927	0.00601811
3.02596	0.00493963	0.00530913
3.2277	0.00395541	0.00419276
3.42943	0.00323137	0.00333993
3.63116	0.00289029	0.00294648
3.83289	0.00289414	0.00293428
4.03462	0.00320859	0.00321817
4.23635	0.00360884	0.00364668
4.43808	0.00409115	0.00413938
4.63981	0.00452448	0.00452536
4.84154	0.00463149	0.00482211
5.04327	0.00466651	0.00486498
5.24501	0.00449036	0.00466216
5.44674	0.00413452	0.00430854
5.64847	0.0037736	0.00394579
5.8502	0.00351585	0.00363414
6.05193	0.00343666	0.00353439
6.25366	0.00355683	0.00356541
6.45539	0.00374043	0.0037506
6.65712	0.00398519	0.00401267
6.85885	0.00418409	0.00423457
7.06058	0.00430488	0.00440428
7.26232	0.00432043	0.00444599
7.46405	0.00427277	0.00441411
7.66578	0.00413602	0.00428194
7.86751	0.00396217	0.0040855
8.06924	0.00380167	0.00393407
8.27097	0.00372927	0.00380331
8.4727	0.00371557	0.00378546
8.67443	0.00381688	0.00385822
8.87616	0.00392772	0.00398955
9.07789	0.00405591	0.00412692
9.27963	0.00413009	0.00423904
9.48136	0.00417327	0.00427896
9.68309	0.00417252	0.00429605
9.88482	0.00410931	0.00423002

## Sheet: Figure4(b)
D (V/A)	P_SCFNN (e/A)	P_DCT (e/A)
0	2.58144e-07	0
0.05	0.000273347	0.000273672
0.1	0.000551119	0.000547344
0.15	0.000823446	0.000821016
0.2	0.00110298	0.00109469
0.25	0.00138089	0.00136836
0.3	0.0016526	0.00164203
0.35	0.00192989	0.0019157
0.4	0.00220264	0.00218938

## Sheet: Figure5
r (A)	Gk E=0	Gk D=0	Gkc	epsilon
0.0664573	1.01119	1.0112	1.0112	43.9504
0.199372	1.01119	1.0112	1.0112	43.9504
0.332286	1.01119	1.0112	1.0112	43.9504
0.465201	1.01119	1.0112	1.0112	43.9504
0.598116	1.01119	1.0112	1.0112	43.9504
0.73103	1.01119	1.0112	1.0112	43.9504
0.863945	1.01119	1.0112	1.0112	43.9504
0.996859	1.01119	1.0112	1.0112	43.9504
1.12977	1.01119	1.0112	1.0112	43.9504
1.26269	1.01119	1.0112	1.0112	43.9504
1.3956	1.01119	1.0112	1.0112	43.9504
1.52852	1.01119	1.0112	1.0112	43.9504
1.66143	1.01119	1.0112	1.0112	43.9504
1.79435	1.01119	1.0112	1.0112	43.9504
1.92726	1.01119	1.0112	1.0112	43.9504
2.06018	1.01119	1.0112	1.0112	43.9504
2.19309	1.01119	1.0112	1.0112	43.9504
2.32601	1.01123	1.01124	1.01124	43.9521
2.45892	1.02385	1.02383	1.02384	44.4828
2.59183	1.19715	1.19635	1.19689	51.77
2.72475	1.60327	1.60042	1.60232	68.8447
2.85766	1.94491	1.93999	1.94327	83.2045
2.99058	2.11609	2.1095	2.1139	90.3907
3.12349	2.18745	2.17959	2.18483	93.3783
3.25641	2.21709	2.20808	2.21409	94.6105
3.38932	2.22926	2.21889	2.2258	95.104
3.52224	2.23197	2.22001	2.22799	95.196
3.65515	2.22808	2.21422	2.22346	95.0053
3.78807	2.21934	2.20332	2.214	94.6069
3.92098	2.20797	2.18939	2.20177	94.092
4.05389	2.19646	2.17461	2.18918	93.5616
4.18681	2.18762	2.16209	2.17911	93.1374
4.31972	2.18422	2.1548	2.17442	92.9397
4.45264	2.18939	2.15518	2.17798	93.09
4.58555	2.20495	2.16595	2.19195	93.6781
4.71847	2.23233	2.18811	2.21759	94.7582
4.85138	2.27009	2.2206	2.25359	96.2745
4.9843	2.31401	2.25946	2.29582	98.0532
5.11721	2.35762	2.29813	2.33779	99.8207
5.25013	2.39385	2.32949	2.37239	101.278
5.38304	2.41757	2.34838	2.3945	102.209
5.51595	2.42656	2.35258	2.4019	102.521
5.64887	2.4231	2.34363	2.39661	102.298
5.78178	2.41076	2.32558	2.38237	101.698
5.9147	2.39477	2.30319	2.36425	100.935
6.04761	2.3789	2.28081	2.34621	100.175
6.18053	2.36689	2.26104	2.33161	99.5604
6.31344	2.36042	2.24617	2.32234	99.1699
6.44636	2.36029	2.23742	2.31934	99.0435
6.57927	2.36721	2.23489	2.3231	99.2021
6.71219	2.38014	2.23832	2.33287	99.6134
6.8451	2.39801	2.24649	2.3475	100.23
6.97802	2.41878	2.25698	2.36484	100.96
7.11093	2.44037	2.26775	2.38283	101.718
7.24384	2.46057	2.27686	2.39933	102.413
7.37676	2.4774	2.28288	2.41256	102.97
7.50967	2.48991	2.28442	2.42141	103.343
7.64259	2.49792	2.28065	2.4255	103.515
7.7755	2.50171	2.27256	2.42533	103.508
7.90842	2.50208	2.26068	2.42161	103.351
8.04133	2.50037	2.24615	2.41563	103.099
8.17425	2.49751	2.22975	2.40825	102.789
8.30716	2.49439	2.21314	2.40064	102.468
8.44008	2.49251	2.19679	2.39393	102.185
8.57299	2.49206	2.18154	2.38856	101.959
8.7059	2.49337	2.16853	2.38509	101.813
8.83882	2.49754	2.15735	2.38414	101.773
8.97173	2.50326	2.14859	2.38503	101.811
9.10465	2.51119	2.14105	2.38781	101.927
9.23756	2.51976	2.13405	2.39119	102.07
9.37048	2.52873	2.12733	2.39493	102.228
9.50339	2.53703	2.11979	2.39795	102.355
9.63631	2.54447	2.11081	2.39991	102.437
9.76922	2.55011	2.10028	2.40017	102.448
9.90214	2.55464	2.0878	2.39903	102.4
10.0351	2.55819	2.07409	2.39682	102.307
10.168	2.56113	2.05911	2.39379	102.179
10.3009	2.56354	2.04346	2.39018	102.027
10.4338	2.56572	2.02723	2.38622	101.861
10.5667	2.56813	2.01094	2.3824	101.7
10.6996	2.57145	1.99429	2.37906	101.559
10.8325	2.57536	1.97783	2.37618	101.438
10.9655	2.57969	1.96207	2.37381	101.338
11.0984	2.5853	1.94663	2.37241	101.279
11.2313	2.59185	1.93119	2.37163	101.246
11.3642	2.5988	1.91521	2.37094	101.217
11.4971	2.606	1.89887	2.37029	101.19
11.63	2.61289	1.88218	2.36932	101.149
11.7629	2.61974	1.86539	2.36829	101.105
11.8959	2.62688	1.84817	2.36731	101.064
12.0288	2.63314	1.8301	2.36546	100.986
12.1617	2.63986	1.81155	2.36376	100.914
12.2946	2.64676	1.79236	2.36196	100.839
12.4275	2.65311	1.77238	2.35953	100.737
12.5604	2.65997	1.75136	2.3571	100.634
12.6933	2.667	1.73029	2.35476	100.536
12.8263	2.67421	1.70903	2.35248	100.44
12.9592	2.68186	1.68732	2.35034	100.349
13.0921	2.69021	1.66576	2.34873	100.281
13.225	2.69925	1.64372	2.34741	100.226
13.3579	2.70803	1.62164	2.3459	100.162
13.4908	2.71773	1.59954	2.345	100.125
13.6237	2.72699	1.57735	2.34378	100.073
13.7567	2.73659	1.55461	2.3426	100.023
13.8896	2.74681	1.53141	2.34168	99.9845
14.0225	2.75694	1.50787	2.34058	99.9384
14.1554	2.76808	1.48402	2.34006	99.9163
14.2883	2.77946	1.45921	2.33938	99.8877
14.4212	2.79088	1.43434	2.3387	99.8592
14.5541	2.80248	1.40864	2.33787	99.8239
14.6871	2.81418	1.38318	2.33718	99.7951
14.82	2.82647	1.35642	2.33645	99.7645
14.9529	2.83976	1.32918	2.33623	99.7551
15.0858	2.85332	1.3015	2.33604	99.7472
15.2187	2.86684	1.27338	2.33569	99.7321
15.3516	2.88154	1.24443	2.33584	99.7385
15.4845	2.89657	1.21478	2.33598	99.7444
15.6175	2.9119	1.18451	2.33611	99.7498
15.7504	2.92683	1.15396	2.33587	99.7401
15.8833	2.94103	1.12377	2.33528	99.7149
16.0162	2.95535	1.0938	2.33483	99.6961
16.1491	2.96936	1.06368	2.33413	99.6667
16.282	2.98251	1.03441	2.33314	99.625
16.4149	2.99699	1.00508	2.33302	99.6198
16.5479	3.01069	0.976279	2.33256	99.6003
16.6808	3.02459	0.947409	2.33219	99.585
16.8137	3.03793	0.919108	2.33165	99.5623
16.9466	3.05222	0.891242	2.33189	99.5723
17.0795	3.06564	0.863025	2.33143	99.553
17.2124	3.07991	0.835619	2.33182	99.5691
17.3454	3.09477	0.808078	2.33254	99.5995
17.4783	3.10943	0.780462	2.33311	99.6236
17.6112	3.12462	0.753	2.33408	99.6644
17.7441	3.13956	0.725373	2.33483	99.6962
17.877	3.15458	0.698443	2.33587	99.7397
18.0099	3.16998	0.671543	2.33717	99.7946
18.1428	3.18498	0.645094	2.33835	99.8445
18.2758	3.19994	0.619079	2.33966	99.8993
18.4087	3.21481	0.593645	2.34109	99.9597
18.5416	3.22906	0.568769	2.3423	100.011
18.6745	3.24344	0.54423	2.3437	100.07
18.8074	3.25707	0.520229	2.34479	100.116
18.9403	3.27093	0.496507	2.34612	100.172
19.0732	3.28443	0.473816	2.34756	100.232
19.2062	3.29764	0.451387	2.34889	100.288
19.3391	3.31038	0.42938	2.35005	100.337
19.472	3.32297	0.407691	2.35121	100.386
19.6049	3.33622	0.38605	2.35283	100.454
19.7378	3.34848	0.364802	2.35392	100.5
19.8707	3.36046	0.344291	2.35507	100.549
20.0036	3.37165	0.324533	2.35594	100.585
20.1366	3.38278	0.305169	2.35691	100.626
20.2695	3.39284	0.28663	2.35744	100.648
20.4024	3.40289	0.268891	2.35823	100.681
20.5353	3.41214	0.252148	2.35881	100.706
20.6682	3.42089	0.236217	2.35934	100.728
20.8011	3.42902	0.220902	2.35965	100.741
20.934	3.43647	0.206351	2.35976	100.746
21.067	3.44379	0.192697	2.36009	100.76
21.1999	3.45082	0.179555	2.3604	100.773
21.3328	3.45733	0.167203	2.36062	100.782
21.4657	3.46348	0.15557	2.36084	100.792
21.5986	3.46886	0.145027	2.36092	100.795
21.7315	3.47406	0.134984	2.36104	100.8
21.8644	3.47933	0.125613	2.36142	100.816
21.9974	3.48395	0.116784	2.36156	100.822
22.1303	3.48818	0.108573	2.36165	100.826
22.2632	3.49174	0.101199	2.36156	100.822
22.3961	3.49493	0.094509	2.36145	100.817
22.529	3.4979	0.088355	2.36139	100.815
22.6619	3.50034	0.082694	2.36113	100.804
22.7948	3.50249	0.0774268	2.3608	100.79
22.9278	3.5044	0.0725676	2.36045	100.775
23.0607	3.50588	0.0681188	2.35996	100.754
23.1936	3.50755	0.0639761	2.35969	100.743
23.3265	3.50883	0.0600657	2.35924	100.724
23.4594	3.51016	0.056422	2.35891	100.71
23.5923	3.51125	0.0530962	2.35853	100.694
23.7253	3.51245	0.0502845	2.3584	100.689
23.8582	3.51341	0.0477987	2.35821	100.681
23.9911	3.51444	0.0455394	2.35814	100.678
24.124	3.51518	0.0436387	2.358	100.672
24.2569	3.51566	0.0418334	2.35772	100.66
24.3898	3.51622	0.0402358	2.35756	100.653
24.5227	3.51676	0.03877	2.35743	100.648
24.6557	3.51731	0.0374615	2.35736	100.645
24.7886	3.51786	0.0361986	2.3573	100.643
24.9215	3.51832	0.0351969	2.35728	100.642
25.0544	3.51873	0.0343429	2.35727	100.641
25.1873	3.51904	0.0335375	2.35721	100.639
25.3202	3.51933	0.0329019	2.35719	100.638
25.4531	3.5196	0.0323763	2.35719	100.638
25.5861	3.51975	0.0318882	2.35713	100.635
25.719	3.51976	0.0314879	2.357	100.63
25.8519	3.5198	0.0312218	2.35694	100.627
25.9848	3.51983	0.0309463	2.35687	100.624
26.1177	3.51988	0.030812	2.35686	100.624
26.2506	3.51985	0.0307077	2.3568	100.621
26.3835	3.51989	0.0306287	2.3568	100.621

## Sheet: Figure6
z (A)	rho_BP (g/cm^3)	rho_SCFNN (g/cm^3)	cos(theta)_BP	cos(theta)_SCFNN
0.266568	0.000651995	5.62542e-05	3.49616e-05	6.00017e-05
0.799704	0.000879019	4.95573e-05	-1.38765e-05	-9.71251e-05
1.33284	0.000691137	7.09874e-05	-3.98274e-05	4.10084e-05
1.86598	0.000724688	6.56299e-05	-0.000259869	9.19451e-05
2.39911	0.000815274	6.56299e-05	-5.65873e-05	-0.000206769
2.93225	0.000705676	7.76844e-05	8.43403e-05	6.56134e-05
3.46538	0.000545753	8.57207e-05	0.000125429	1.89934e-05
3.99852	0.000524504	8.97388e-05	5.26226e-05	-4.05767e-05
4.53166	0.000520031	9.77752e-05	3.96471e-05	-3.2375e-05
5.06479	0.000605025	9.64358e-05	0.000213734	0.000158422
5.59793	0.000720214	0.000100454	-3.35199e-05	1.85617e-05
6.13107	0.000986381	0.000112508	-0.000173366	0.000199862
6.6642	0.000775013	0.000120545	-0.000624803	2.331e-05
7.19734	0.000549108	0.000140636	-0.000754737	-0.00030562
7.73047	0.000978552	8.57207e-05	-0.00168879	-0.000110938
8.26361	0.00127044	9.10782e-05	-0.00336977	-2.28784e-05
8.79675	0.00215617	0.000198229	-0.00583215	-0.00023123
9.32988	0.00356528	0.000387082	-0.00954247	-9.35998e-05
9.86302	0.00686664	0.000877298	-0.0194281	-0.000558577
10.3962	0.0126753	0.00189255	-0.0260543	-0.00172656
10.9293	0.0225995	0.00384404	-0.0425637	-0.00411985
11.4624	0.0394966	0.00783809	-0.0568539	-0.00736839
11.9956	0.0657196	0.0172821	-0.0720152	-0.00801419
12.5287	0.104483	0.0337405	-0.0850383	-0.0202712
13.0618	0.157093	0.0618769	-0.0843744	-0.0232205
13.595	0.223807	0.107673	-0.0860266	-0.0269724
14.1281	0.304346	0.174775	-0.0798081	-0.0241963
14.6612	0.392311	0.261582	-0.0718636	-0.0170979
15.1944	0.480705	0.364444	-0.0649188	-0.012045
15.7275	0.564661	0.469311	-0.0565814	-0.0040437
16.2607	0.646757	0.580466	-0.0527916	0.000741378
16.7938	0.716273	0.677006	-0.049801	0.00390011
17.3269	0.76381	0.746596	-0.0485663	0.00833
17.8601	0.798978	0.803784	-0.0484474	0.00856075
18.3932	0.822521	0.850376	-0.0495382	0.00399796
18.9263	0.835839	0.865356	-0.0500199	0.00281737
19.4595	0.83915	0.874241	-0.0510181	0.00264202
19.9926	0.836221	0.876033	-0.0508039	0.00107366
20.5257	0.840779	0.88361	-0.0479113	0.00156392
21.0589	0.841566	0.882418	-0.0500716	-0.00160105
21.592	0.841821	0.872839	-0.0490765	-0.00343451
22.1251	0.837196	0.86725	-0.043097	2.30615e-05
22.6583	0.835771	0.86964	-0.0442518	0.000315373
23.1914	0.834505	0.872665	-0.0393947	-0.000233727
23.7246	0.832618	0.864785	-0.0375945	-0.00280553
24.2577	0.83519	0.864437	-0.0401976	0.000862479
24.7908	0.840955	0.86534	-0.0348877	-0.000459649
25.324	0.839768	0.868486	-0.029944	0.000813977
25.8571	0.843696	0.867365	-0.0266578	0.000162497
26.3902	0.842828	0.863462	-0.0278983	-0.00227559
26.9234	0.83758	0.868294	-0.0291014	0.00396367
27.4565	0.8321	0.868123	-0.0279032	0.000189225
27.9896	0.834809	0.86813	-0.0213788	5.81328e-05
28.5228	0.835131	0.863219	-0.0183479	0.00117336
29.0559	0.84133	0.862536	-0.0195731	0.000521479
29.5891	0.842351	0.867596	-0.0194766	0.000405219
30.1222	0.838251	0.866901	-0.0125201	-0.00152659
30.6553	0.834566	0.860661	-0.0131542	-0.00287205
31.1885	0.830791	0.86173	-0.0142349	-0.00129389
31.7216	0.836306	0.865506	-0.0123325	0.00419771
32.2547	0.840917	0.862721	-0.00622229	0.00294348
32.7879	0.835453	0.866755	-0.000199042	-0.000409756
33.321	0.832854	0.862263	-0.00235127	-0.00165452
33.8541	0.831238	0.871234	-0.00399165	-0.00303618
34.3873	0.831296	0.876653	-0.00245553	-0.00224328
34.9204	0.828295	0.867651	0.00214258	0.00299782
35.4536	0.834491	0.856884	0.00443298	0.00168005
35.9867	0.84422	0.856701	0.00294539	-0.00327772
36.5198	0.840665	0.860005	0.00530974	0.00265623
37.053	0.833542	0.868876	0.00880028	0.00470878
37.5861	0.830192	0.870637	0.010658	-0.00101098
38.1192	0.832322	0.871852	0.0134775	-0.00323957
38.6524	0.835552	0.867388	0.00963282	-0.00318932
39.1855	0.835431	0.864027	0.0168755	-0.00169118
39.7186	0.835402	0.863167	0.0220604	0.00247567
40.2518	0.835048	0.863384	0.0218776	0.00501064
40.7849	0.839798	0.870992	0.0196904	-0.00281474
41.318	0.836833	0.871655	0.0169703	-0.000206903
41.8512	0.835597	0.863533	0.0267832	-0.000455614
42.3843	0.841149	0.860253	0.0267822	0.000658746
42.9175	0.835048	0.858616	0.0292083	-0.000887649
43.4506	0.828215	0.873823	0.0284307	-0.00137616
43.9837	0.832081	0.872824	0.0308066	0.00275597
44.5169	0.834187	0.867258	0.0381302	0.00353572
45.05	0.834212	0.868918	0.0402703	0.00189858
45.5831	0.83615	0.866708	0.0385663	-0.00339558
46.1163	0.836174	0.858935	0.039919	-0.00391822
46.6494	0.837898	0.859046	0.0431187	0.00313052
47.1825	0.838478	0.8689	0.0488396	0.00431824
47.7157	0.841449	0.875341	0.0483105	0.0031226
48.2488	0.839544	0.886744	0.0478324	0.00346984
48.782	0.844335	0.892275	0.0532482	0.000247782
49.3151	0.849621	0.889465	0.0515238	-0.00173868
49.8482	0.850396	0.88367	0.0486708	-0.000662262
50.3814	0.841711	0.873673	0.0468478	-0.00522585
50.9145	0.829233	0.856646	0.0497452	-0.00746729
51.4476	0.806239	0.830356	0.0500042	-0.00702345
51.9808	0.772707	0.787386	0.0465273	-0.00737031
52.5139	0.730186	0.715102	0.0489659	-0.00358696
53.047	0.663286	0.610903	0.0523214	-0.00404468
53.5802	0.583667	0.497847	0.0567243	0.00306571
54.1133	0.493905	0.383808	0.0614815	0.00855631
54.6464	0.402573	0.276149	0.0697735	0.0171165
55.1796	0.314253	0.18549	0.079892	0.0214268
55.7127	0.234353	0.114918	0.0861444	0.0269876
56.2459	0.16538	0.0645169	0.0908877	0.021654
56.779	0.111464	0.0353558	0.0805643	0.0187784
57.3121	0.0712185	0.0180214	0.0692539	0.0134346
57.8453	0.0446801	0.00828544	0.0556982	0.00555302
58.3784	0.0268951	0.00348642	0.0443029	0.00505184
58.9115	0.0162988	0.00136082	0.0334164	0.0020856
59.4447	0.00924312	0.0005679	0.0230841	0.000694121
59.9778	0.00533339	0.000291986	0.0145892	0.000780238
60.5109	0.00285625	0.000229035	0.00870534	0.000407062
61.0441	0.00169541	0.000172781	0.00544584	0.000156263
61.5772	0.00103335	7.90238e-05	0.00377225	-0.000186049
62.1104	0.000697847	6.83087e-05	0.00176454	0.000149788
62.6435	0.000541279	7.23268e-05	0.000804296	0.00014763
63.1766	0.000504374	6.69693e-05	0.000579119	0.000123457
63.7098	0.000528977	7.6345e-05	-2.55904e-05	0.000142018
64.2429	0.000400368	8.43813e-05	0.000132818	-0.000126047
64.776	0.000366817	8.17025e-05	0.000153002	0.000548217
65.3092	0.000346687	0.00012992	-9.44323e-05	5.65484e-05
65.8423	0.000326557	8.97388e-05	-1.5138e-05	4.87784e-05
66.3754	0.000307545	7.76844e-05	1.62193e-06	-0.000154537
66.9086	0.0003109	7.90238e-05	3.64033e-05	-8.84918e-05
67.4417	0.000303072	6.02724e-05	-0.000111372	6.43184e-05
67.9749	0.000312018	6.02724e-05	-8.25381e-05	4.5325e-05
68.508	0.000355634	7.09874e-05	-6.01916e-05	-9.58301e-05
69.0411	0.000429445	6.56299e-05	3.46011e-05	0.000127342
69.5743	0.000455167	5.8933e-05	0.000159129	-0.000112665
70.1074	0.000613972	5.8933e-05	-9.0828e-05	5.00734e-05
70.6405	0.000433918	5.75936e-05	6.39761e-05	-1.33817e-05
71.1737	0.000429445	6.42905e-05	-7.71317e-05	-0.000166192
71.7068	0.000430563	6.56299e-05	0.000226349	0.000116118
72.2399	0.000386947	6.42905e-05	-0.000148136	-9.62618e-05
72.7731	0.000403723	6.16117e-05	-7.46087e-05	1.59717e-05
73.3062	0.000402604	6.29511e-05	3.0276e-05	-8.63334e-06
73.8393	0.000420498	6.42905e-05	2.59509e-05	0.000116982
74.3725	0.000475297	6.42905e-05	7.8213e-05	-0.00012432
74.9056	0.000418261	6.02724e-05	0.000275548	0.000147198
75.4388	0.000478652	5.75936e-05	0.000174988	-8.89234e-05
75.9719	0.000713504	6.02724e-05	-0.000348895	-7.42467e-05
76.505	0.000554699	6.29511e-05	2.43289e-05	-1.72667e-05
77.0382	0.000645285	6.02724e-05	-0.000351418	1.33817e-05
77.5713	0.000454048	5.8933e-05	0.000271583	3.84184e-05
78.1044	0.000514439	5.8933e-05	4.93787e-05	-4.05767e-05
78.6376	0.000605025	5.8933e-05	-0.000221664	3.32384e-05
79.1707	0.000671007	5.8933e-05	0.000131196	-0.000152378
79.7038	0.000734753	6.16117e-05	-3.35199e-05	-2.76267e-05
80.237	0.000496545	6.16117e-05	-0.000406203	0.000251662
80.7701	0.000435036	5.62542e-05	0.000241127	-0.000112233
81.3033	0.000429445	6.42905e-05	-0.000271403	-6.17284e-05
81.8364	0.00045964	5.8933e-05	0.000170843	0.000161875
82.3695	0.000443983	6.16117e-05	8.30788e-05	-0.000181732
82.9027	0.000532332	6.16117e-05	-0.000303301	2.15834e-06
83.4358	0.000456285	6.29511e-05	-0.000186522	-5.26634e-05
83.9689	0.000445101	6.56299e-05	-0.000172825	0.000249072
84.5021	0.000451811	6.16117e-05	-8.68633e-05	-6.04334e-05
85.0352	0.00048648	6.69693e-05	0.000104704	-2.2015e-05
85.5683	0.00047306	6.16117e-05	-0.000225628	-6.99301e-05
86.1015	0.000488717	6.42905e-05	1.44171e-05	2.59e-05
86.6346	0.000520031	6.42905e-05	1.62193e-06	-2.849e-05
87.1678	0.000475297	5.8933e-05	-0.000162373	0.000183027
87.7009	0.000448456	6.02724e-05	0.000491264	-0.000149788
88.234	0.000477533	5.8933e-05	9.53334e-05	0.000157558
88.7672	0.000517794	5.75936e-05	-0.000299696	-0.000268497
89.3003	0.000516676	6.16117e-05	-3.55022e-05	0.000258569
89.8334	0.000501019	5.62542e-05	-0.000230674	-0.000244324

## Sheet: Figure7(a)
Dipole Moment (D)	Probability	Probability_SR
1.04545	0	0
1.13636	0	0
1.22727	0	0
1.31818	0	0
1.40909	1.22222e-05	0
1.5	0	0
1.59091	0.00011	0.000111864			Note: The probability distribution is not normalized to 1
1.68182	0.000562222	0.000484746
1.77273	0.00114889	0.00145424
1.86364	0.00455889	0.00350508
1.95455	0.01177	0.00991864
2.04545	0.0271211	0.026922
2.13636	0.0592044	0.0556898
2.22727	0.122161	0.118092
2.31818	0.218423	0.219049
2.40909	0.365151	0.360371
2.5	0.557333	0.555332
2.59091	0.77583	0.779136
2.68182	1.0023	1.00736
2.77273	1.18307	1.18992
2.86364	1.27745	1.29576
2.95455	1.27566	1.27167
3.04545	1.15751	1.16268
3.13636	0.972583	0.967608
3.22727	0.74437	0.738473
3.31818	0.51865	0.517764
3.40909	0.333691	0.333822
3.5	0.1958	0.195446
3.59091	0.104964	0.102915
3.68182	0.0505878	0.0495186
3.77273	0.0244933	0.0228576
3.86364	0.00965556	0.00894915
3.95455	0.00391111	0.00324407
4.04545	0.00134444	0.0012678
4.13636	0.00044	0.000484746
4.22727	0.00011	0.000149153
4.31818	2.44444e-05	0
4.40909	0	0
4.5	0	3.72881e-05
4.59091	0	0
4.68182	0	0
4.77273	0	0
4.86364	0	0
4.95455	0	0
5.04545	0	0
5.13636	0	0
5.22727	0	0
5.31818	0	0
5.40909	0	0
5.5	0	0
5.59091	0	0
5.68182	0	0
5.77273	0	0
5.86364	0	0
5.95455	0	0
6.04545	0	0
6.13636	0	0
6.22727	0	0
6.31818	0	0
6.40909	0	0
6.5	0	0
6.59091	0	0
6.68182	0	0
6.77273	0	0
6.86364	0	0
6.95455	0	0
7.04545	0	0
7.13636	0	0
7.22727	0	0
7.31818	0	0
7.40909	0	0
7.5	0	0
7.59091	0	0
7.68182	0	0
7.77273	0	0
7.86364	0	0
7.95455	0	0
8.04545	0	0
8.13636	0	0
8.22727	0	0
8.31818	0	0
8.40909	0	0
8.5	0	0
8.59091	0	0
8.68182	0	0
8.77273	0	0
8.86364	0	0
8.95455	0	0
9.04545	0	0
9.13636	0	0
9.22727	0	0
9.31818	0	0
9.40909	0	0
9.5	0	0
9.59091	0	0
9.68182	0	0
9.77273	0	0
9.86364	0	0
9.95455	0	0

## Sheet: Figure7(b)
E (V/A)	P (e/A)
0	-2.39645e-05
0.05	0.000157665
0.1	0.000337131
0.15	0.000515364
0.2	0.000695747
0.25	0.000873518
0.3	0.00105534
0.35	0.00123232
0.4	0.00141447

## Sheet: Figure7(c)
Dipole Moment (D)	Probability SCFNN	Probability 4G-Hirshfeld	Probability 4G-Mulliken
1.00502	0	0	0
1.01505	0	0	0
1.02508	0	0	0
1.03512	0	0	0
1.04515	0	0	0
1.05518	0	0	0				Note: The probability distribution is not normalized to 1
1.06522	0	0	0
1.07525	0	0	0
1.08528	0	0	0
1.09532	0	0	0
1.10535	0	0	0
1.11538	0	0	0
1.12542	0	0	0
1.13545	0	0	0
1.14548	0	0	0
1.15552	0	0	0
1.16555	0	0	0
1.17559	0	0	0
1.18562	0	0	0
1.19565	0	0	0
1.20569	0	0	0
1.21572	0	0	0
1.22575	0	0	0
1.23579	0	0	0
1.24582	0	0	0
1.25585	0	0	0
1.26589	0	0	0
1.27592	0	0	0
1.28595	0	0	0
1.29599	0	0	0
1.30602	0	0	0
1.31605	0	0	0
1.32609	0	0	0
1.33612	0	0	0
1.34615	0	0	0
1.35619	0	0	0
1.36622	0	0	0
1.37625	0	0	0
1.38629	0	0	0
1.39632	0	0	0
1.40635	0	0	0
1.41639	0	0	0
1.42642	0	0	0
1.43645	0	0	0
1.44649	0	0	0
1.45652	0	0	0
1.46656	0	0	0
1.47659	0	0	0
1.48662	0	0	0
1.49666	0	0	0
1.50669	0	0	0
1.51672	0	0	0
1.52676	0	0	0
1.53679	0	0	0
1.54682	0	0	0
1.55686	0	0	0
1.56689	0	0	0
1.57692	0	0	0
1.58696	0	0	0
1.59699	0	0	0
1.60702	0	0	0
1.61706	0	0	0
1.62709	0	0	0
1.63712	0	0	0
1.64716	0	0	0
1.65719	0	0	0
1.66722	0	0	0
1.67726	0	0	0
1.68729	0	0	0
1.69732	0	0	0
1.70736	0	0	0
1.71739	0	0	0
1.72742	0	0	0
1.73746	0	0	0
1.74749	0	0	0
1.75753	0	0	0
1.76756	0	0	0
1.77759	0	0	0
1.78763	0	0	0
1.79766	0	0	0
1.80769	0	0	0
1.81773	0	0	0
1.82776	0	0	0
1.83779	9.96668e-05	0	0
1.84783	0	0	0
1.85786	0	0	0
1.86789	0	0	0
1.87793	0	0	0
1.88796	9.96668e-05	0	0
1.89799	0.000199334	0	0
1.90803	9.96668e-05	0	0
1.91806	9.96668e-05	0	0
1.92809	0	0	0
1.93813	0	0	0.000199333
1.94816	0.000299	0	0.000299
1.95819	0.000398667	0	0.000299
1.96823	9.96668e-05	0	0.000498333
1.97826	0.000199334	0	0.000897
1.98829	0.000199334	0	0.000897
1.99833	0.000697667	0	0.002093
2.00836	0.000398667	0	0.00299
2.01839	0.000797334	0	0.00488367
2.02843	0.000996668	0	0.00737533
2.03846	0.001495	0	0.00906967
2.04849	0.00129567	0	0.0139533
2.05853	0.00139533	0	0.0207307
2.06856	0.00189367	0	0.027508
2.0786	0.00259134	0	0.0359797
2.08863	0.001794	0	0.0440527
2.09866	0.002392	0	0.059202
2.1087	0.004186	0	0.0782383
2.11873	0.00408634	0	0.102756
2.12876	0.00548167	0	0.121095
2.1388	0.00548167	0	0.157573
2.14883	0.00588034	0	0.193553
2.15886	0.00697667	0	0.249067
2.1689	0.00996668	0	0.294515
2.17893	0.00906968	0	0.354415
2.18896	0.011362	0	0.413318
2.199	0.0141527	0	0.484181
2.20903	0.01495	0	0.579362
2.21906	0.0168437	0	0.662983
2.2291	0.0201327	0	0.769028
2.23913	0.020332	0	0.890621
2.24916	0.0270097	0	1.03275
2.2592	0.0286044	0	1.16042
2.26923	0.030797	0	1.285
2.27926	0.0371757	0	1.44826
2.2893	0.0456474	0	1.59696
2.29933	0.0504314	0	1.77068
2.30936	0.0533217	0	1.93692
2.3194	0.0578067	0	2.11642
2.32943	0.0658797	0	2.30858
2.33946	0.0777401	0	2.45329
2.3495	0.0889028	0	2.63738
2.35953	0.0952814	0	2.79585
2.36957	0.10156	0	2.90748
2.3796	0.119999	0	3.05628
2.38963	0.130663	0	3.22272
2.39967	0.151693	0	3.34621
2.4097	0.161061	0	3.4098
2.41973	0.176709	0	3.50597
2.42977	0.198237	0	3.56278
2.4398	0.21538	0	3.57146
2.44983	0.229433	0	3.53239
2.45987	0.253253	0	3.52262
2.4699	0.279864	0	3.47428
2.47993	0.299598	0	3.40701
2.48997	0.330296	0	3.25272
2.5	0.375744	0	3.13023
2.51003	0.374946	0	2.95013
2.52007	0.418401	0	2.78837
2.5301	0.440328	0	2.57957
2.54013	0.481789	0	2.36977
2.55017	0.519862	0	2.16366
2.5602	0.561124	0	1.93603
2.57023	0.604479	0	1.71666
2.58027	0.634778	0	1.51035
2.5903	0.676737	0	1.30224
2.60033	0.703448	0	1.09603
2.61037	0.742517	0	0.916535
2.6204	0.802417	0	0.758962
2.63043	0.844277	0	0.620923
2.64047	0.898097	0	0.506805
2.6505	0.92421	0	0.386607
2.66054	0.985007	0	0.295811
2.67057	1.02398	0	0.223253
2.6806	1.0467	0	0.164649
2.69064	1.08537	0	0.112125
2.70067	1.15295	0	0.0808297
2.7107	1.21215	0	0.055315
2.72074	1.24374	0	0.0387703
2.73077	1.27813	0	0.026312
2.7408	1.34072	0	0.017641
2.75084	1.37281	0	0.00976733
2.76087	1.41397	0	0.00598
2.7709	1.46949	0	0.00289033
2.78094	1.49949	0	0.00139533
2.79097	1.52231	0	0.00129567
2.801	1.56218	0	0.000697667
2.81104	1.59238	0	0.000797333
2.82107	1.6159	0	0.000299
2.8311	1.64709	0	9.96667e-05
2.84114	1.66135	0	0
2.85117	1.68287	0	0
2.8612	1.67649	0	0
2.87124	1.69115	0	0
2.88127	1.73091	0	0
2.8913	1.71606	0	0
2.90134	1.74407	0	0
2.91137	1.73251	0	0
2.9214	1.74517	0	0
2.93144	1.72613	0	0
2.94147	1.72533	0	0
2.95151	1.70091	0	0
2.96154	1.69085	0	0
2.97157	1.65895	0	0
2.98161	1.67071	0	0
2.99164	1.64181	0	0
3.00167	1.59875	0	0
3.01171	1.58111	0	0
3.02174	1.53287	0	0
3.03177	1.49939	0	0
3.04181	1.45992	0	0
3.05184	1.40411	0	0
3.06187	1.39115	0	0
3.07191	1.34151	0	0
3.08194	1.30434	0	0
3.09197	1.26148	0	0
3.10201	1.2267	0	0
3.11204	1.16879	0	0
3.12207	1.12474	0.000199333	0
3.13211	1.09115	0.002392	0
3.14214	1.03225	0.00707633	0
3.15217	0.991385	0.0282057	0
3.16221	0.93906	0.080132	0
3.17224	0.899991	0.221858	0
3.18227	0.856736	0.527934	0
3.19231	0.81647	1.12015	0
3.20234	0.77451	2.11064	0
3.21237	0.717601	3.57325	0
3.22241	0.692983	5.44708	0
3.23244	0.639761	7.61553	0
3.24247	0.578167	9.67773	0
3.25251	0.573283	11.2476	0
3.26254	0.530925	12.0052	0
3.27258	0.49335	11.706	0
3.28261	0.456673	10.4365	0
3.29264	0.433152	8.58907	0
3.30268	0.395876	6.27701	0
3.31271	0.373651	4.20743	0
3.32274	0.347339	2.52426	0
3.33278	0.317538	1.30364	0
3.34281	0.282954	0.61295	0
3.35284	0.274084	0.236808	0
3.36288	0.241493	0.0805307	0
3.37291	0.233719	0.022126	0
3.38294	0.20651	0.004485	0
3.39298	0.19136	0.000598	0
3.40301	0.174417	0.000199333	0
3.41304	0.160762	0	0
3.42308	0.144018	0	0
3.43311	0.129268	0	0
3.44314	0.117009	0	0
3.45318	0.100962	0	0
3.46321	0.0970754	0	0
3.47324	0.0835208	0	0
3.48328	0.0747501	0	0
3.49331	0.0736537	0	0
3.50334	0.0584047	0	0
3.51338	0.0503317	0	0
3.52341	0.0473417	0	0
3.53344	0.042757	0	0
3.54348	0.040066	0	0
3.55351	0.0353817	0	0
3.56355	0.0318934	0	0
3.57358	0.0259134	0	0
3.58361	0.0228237	0	0
3.59365	0.0189367	0	0
3.60368	0.0187374	0	0
3.61371	0.015249	0	0
3.62375	0.0106643	0	0
3.63378	0.00996668	0	0
3.64381	0.00966768	0	0
3.65385	0.00986701	0	0
3.66388	0.00807301	0	0
3.67391	0.00607967	0	0
3.68395	0.00548167	0	0
3.69398	0.004485	0	0
3.70401	0.00408634	0	0
3.71405	0.00468434	0	0
3.72408	0.00279067	0	0
3.73411	0.00259134	0	0
3.74415	0.00189367	0	0
3.75418	0.00219267	0	0
3.76421	0.00159467	0	0
3.77425	0.00129567	0	0
3.78428	0.00109633	0	0
3.79431	0.000897001	0	0
3.80435	0.000498334	0	0
3.81438	0.000498334	0	0
3.82441	0.000299	0	0
3.83445	0.000697667	0	0
3.84448	0.000199334	0	0
3.85452	0.000398667	0	0
3.86455	0.000199334	0	0
3.87458	9.96668e-05	0	0
3.88462	0.000498334	0	0
3.89465	0	0	0
3.90468	9.96668e-05	0	0
3.91472	0	0	0
3.92475	0	0	0
3.93478	0	0	0
3.94482	0	0	0
3.95485	0	0	0
3.96488	0	0	0
3.97492	9.96668e-05	0	0
3.98495	0	0	0
3.99498	0	0	0
